# Supplementary material for: Loss of TRPV4 reduces pancreatic cancer growth and metastasis
Source: JCI Insight. 2025 Oct 16;10(23):e196280. doi: 10.1172/jci.insight.196280 (PMC12890521; doi:10.1172/jci.insight.196280)
Supplement: Supporting data values [file jciinsight-10-196280-s108.xlsx]

## Sheet: Figure 1
A
	IL-6				IL-8				IL-11				ACTA2
	DMSO	YODA1 5 uM	YODA! 25 uM		DMSO	YODA1 5 uM	YODA1 25 uM		DMSO	YODA1 5 uM	YODA1 25 uM		DMSO	YODA1 5 uM	YODA1 25 uM
	1	1.566	5.757		1	3.253	4.835		1	1.564	75.486		1	0.607639	0.181763
	1	1.63	5.85		1	6.523	7.949		1	2.586	280.713		1	0.517629	0.142745
	1	1.78	4.9		1	7.648	219.747		1	6.097	249.739		1	0.60108	0.465553
	1	1.38	8.43		1	4.334	101.397		1	12.966	622.053
	1	2.22	7.52		1	4.275	4.723
B
	FAP
	DMSO	YODA1 5 uM	YODA1 25 uM
	1	1.707	2.683
	1	1.748
	1	1.34	2.49
	1	1.597	2.755
C
	MME/CD10				CSAR2/GPR77
	DMSO	YODA1 5 uM	YODA! 25 uM		DMSO	YODA1 5 uM	YODA! 25 uM
	1	7.546	28.636		1	0.973	2.24
	1	8.011			1	0.874	5.149
	1	3.19	8.607		1	0.996	14.221
	1	2.609	10.538		1	0.916	12.64
	1	3.272	13.473		1	0.648	5.328
E
		cell count
		GFAP	CD10	merge
	normal pancreas	63	159	0
	PDAC	842	905	268

## Sheet: Figure 2
	C				D				E				F				G
	Tumor weight				serum IL-6				Serum TIMP1				Serum SAA				Liver Saa2/Saa1 mRNA
	WT	Piezo1GFAP KO	TRPV4 KO		WT	Piezo1GFAP KO	TRPV4 KO		WT	Piezo1GFAP KO	TRPV4 KO		WT	Piezo1GFAP KO	TRPV4 KO		WT	Piezo1GFAP KO	TRPV4 KO
	269	148	0		38.143	8.5856	0		21.846	7.92	5.758		65.3	1.93715	0		8.60992	0.804408	0.0654256
	942	259	0		65.246	12.662	0		29.022	9.0562	6.2036		51.345	11.339	0		8.3224	3.14269	0.0236339
	464	0	0		126.81	0	0		58.356	5.7314	5.3124		45.996	0.04757	0		6.71785	0.0482609	0.0224366
	41	51	0		0	0	0		5.8348	6.0402	5.8656		0	0.059433	0		5.0806	0.10897	0.0326449
	343	47	0		10.441	0	0		10.0758	6.6294	5.1894		25.2415	0.03592	0		1.73628	0.0817861	0.0346981
	321	434	152		13.197	25.169	0		8.2164	12.1426	8.2934		15.0795	25.636	1.825		2.59548	9.18959	2.95263
	594	321	96		20.404	21.605	0		10.9362	8.874	4.9896		103.7	23.3365	1.30915		4.42599	5.27072	1.15509
	265	40	52		18.805	0	0		7.525	5.1422	5.4506		15.8905	0.21111	0.5747		2.42671	0.122512	1.2781
	355		40		45.735		0		8.3922		0		12.1225		2.89527		3.35195		0.0445633
	137		78		0		0		4.891		0		1.703		11.5025		0.0361716		0.184028
	230		225		26.312		21.67		9.0926		6.3064		15.3785		12.3725		8.23632		6.19455
	221		143		208.47		24.727		15.7372		6.5448		33.8762				0.0138785		3.65786
	868				31.067				34.504				49.651				13.0774
	12				0				6.994				0.09013				0.0540336
	404				17.48				15.1588				23.761				6.40412
	35				0				6.0542				0.05007
	649				19.182								26.794

## Sheet: Figure 3
D
	Liver S100a8 mRNA			Liver S100a9 mRNA
	WT	TRPV4 KO		WT	TRPV4 KO
	0.00240291	0.000210193		0.00240291	0.000514693
	0.00602844	0.000198854		0.0161089	0.000460344
	0.0154634	0.000158415		0.0337727	0.000346706
	0.00143473	0.000276775		0.00330989	0.0010124
	0.00444685	0.000255569		0.0149574	0.00040382
	0.00535091	0.00271657		0.00554345	0.00180849
	0.00162201	0.000710932		0.00818955	0.000388984
	0.00121907	0.00015743		0.00427755	0.000657829
	0.00377057	0.00048862		0.00224978	0.000738559
	0.00646112	0.000738559		0.0095784	0.00766765
	0.00312918	0.00711954		0.0141898	0.00528456
	0.00148533	0.00230823		0.00942691
				0.00413184
				0.00214026
E
	S1008+ cells
	WT	TRPV4 KO
	60	22
	57	13
	58	68
	90	15
		38

## Sheet: Figure 4
B					C					D					E					F
	Tumor weight					Serum IL-6					Serum TIMP1					Serum SAA					Liver Saa2/Saa1 mRNA
	GSK	-	+			GSK	-	+			GSK	-	+			GSK	-	+			GSK	-	+
		707	80				21.6609	9.36515				10.0275	3.66495				46.438	0.586875				1.41519	0.678302
		82	44				20.1229	3.76128				3.71415	2.4835				26.4171	0.0196917				0.493116	3.08442
		130	16				16.668	5.64287				3.48035	3.18051				4.5975	0.0658664				3.37601	3.28524
		254	38				18.1514	12.12				6.4525	3.0742				1.1669	0.0195433				1.22616	3.8415
		10	52				49.0504	11.5331				7.437	3.54805				13.0614	0.6279				21.555	0.0828129
		395	331				31.8461	13.8237				6.9607	6.6185				13.3569	4.55718				2.04911	0.125391
		184	326				31.1262	11.664				3.51725	6.471				62.2364	11.7373				11.0005	1.05702
		383	319				14.6336	34.6112				7.6955	5.425				50.1729	7.73058				7.74626	1.00208
		199	0				12.8502	15.5417				9.357	3.05498				35.1706	0.0195783				1.27677	2.33432
		433	0				29.9399	22.4054				8.249	3.15739				4.0074	0.102109				3.14596	0.156258
		262	150				18.8631	29.104				5.523	4.4772				2.00691	9.339				1.25614	0.0804368
		130	256				25.465	14.342				6.0895	4.71655				13.4975	18.61				0.670356	0.283614
		271	410				30.0545	22.467				20.451	6.1565				0.96814	0.36833				4.42906	0.0645696
		120	0				32.753	0				10.1935	3.2996				0.467518	2.122				1.58447	0.120074
		41	82				20.777	10.647				3.2342	3.73525				17.6536					0.595428	0.0776969
		35					20.066					5.638					28.974					18.9352
		400					14.603					7.1515					1.63335					4.94853
		362										3.53345										0.955283

## Sheet: Figure 5
C
	Liver Ki67+ cells			Liver lesions
	WT	TRPV4 KO		WT	TRPV4 KO
	2061.43	2100.6		2.7	1.03
	2338.3	755.932		5.3	0
	2026.97	574.275		5.5	0
	4687.25	1117.61		3.42	1.3
		333.333			0.54
F
	Liver CD68+ cells
	WT	TRPV4 KO
	651	175
	819	399
	730	247
	466

## Sheet: Figure 6
A					B					C				F
	survival curve (days)						distribution survivor/non survivor				Tumor size				MPO+ cells clusters
	days	WT	TRPV4 KO				WT	TRPV4 KO			WT	TRPV4 KO			WT	TRPV4 KO
	120	0				survivor	1	8			1.49	2			3.01587	0.277778
	48	1				non survivor	13	5			3.92	3.1			2	2.17391
	41	1									5	1.58			2.27273	0.697674
	41	1									2.57	4.05			1.85714	0
	51	1									4.06	2.86			1.14754	0.909091
	40	1									2.53				1.6129
	58	1									1.88				0.677966
	42	1									2.44				1.42857
	45		1								1.75				2.59259
	120		0								3.47				2.64706
	51		1								3.61				0.886076
	66		1								3.88
	120		0
	120		0
	120		0
	64		1
	120		0
	120		0
	76		1
	120		0
	120		0
	47	1
	74	1
	31	1
	36	1
	32	1
	43	1

## Sheet: Figure 7
A									B					E
	survival curve (weight loss)				survival curve (no weight loss)										tumor microlesions
	days	KPC	KPC;TRPV4 KO		days	KPC	KPC;TRPV4 KO				KPC	KPC;TRPV4 KO			KPC	KPC;TRPV4 KO
	108		1		171		1			weight loss	5	15			3.11688	1.125
	91	1			138	1				no weight loss	6	3			3.33333	0.217391
	87		1		108	1									4.22222	0.588235
	150		1		91	1
	133		1		102	1
	144		1		95	1
	84		1		95	1
	96		1		179		1
	87		1		138		1
	109		1
	96		1
	71	1
	61	1
	86		1
	80		1
	70	1
	89		1
	79	1
	165		1
	118		1

## Sheet: Supplemental figure 7
B
	Tumor size at time of death			Tumor size at time of death
	weight loss			no weight loss
	KPC	KPC;TRPV4 KO		KPC	KPC;TRPV4 KO
	0.693	0.395		1.38	1.16
	0.24	0.506		1.6	0.379
	0.402	0.0735		0.723	0.476
	0.378	0.648		0.923
	0.553	0.028		0.532
		0.328		0.853
		0.687
		1.95
		0.081
		0.639
		0.976
		0.463
